# Supplementary material for: Thermal Processing of Liquid Egg Yolks Modulates Physio-Chemical Properties of Mayonnaise
Source: Foods. 2022 May 14;11(10):1426. doi: 10.3390/foods11101426 (PMC9141538; doi:10.3390/foods11101426)
Supplement: Supplementary file 1 [file foods-11-01426-s001.zip]

Archive with 1 entries (1 files):
- foods-1716496-supplementary.pdf
